# Supplementary material for: Clemastine Promotes Differentiation of Oligodendrocyte Progenitor Cells Through the Activation of ERK1/2 via Muscarinic Receptors After Spinal Cord Injury
Source: Front Pharmacol. 2022 Jul 5;13:914153. doi: 10.3389/fphar.2022.914153 (PMC9294397; doi:10.3389/fphar.2022.914153)
Supplement: Supplementary file 1 [file DataSheet1.ZIP › additional file(for research only/original data-FIG1&2(research only.xlsx]

## Sheet: FIG.1B-NG2-IF
Sham	Vehicle	Cle	Cle+Cevi	Cevi
1.53128	2.00981	4.30673	1.8184	1.72269
1.24417	1.8184	5.7423	1.9141	1.9141
1.33987	2.58404	5.45519	2.67974	1.77232
1.14846	2.39263	5.16807	2.00981	1.59508
1.24417	2.00981	5.93371	1.9141	2.10551
1.43558	2.87115	4.78525	1.62699	1.62699
1.14846	2.39263	5.16807	2.20122	1.8184
1.43558	2.67974	4.97666	2.20122	2.20122
1.53128	2.48833	4.01961	2.39263	1.9141
1.24062	2.10551	4.21102	2.48833	2.00981

## Sheet: FIG.1D-MBP-IF
Sham	Vehicle	Cle	Cle+Cevi	Cevi
38.2054	24.5473	21.1253	21.1356	19.1912
42.1587	21.1356	23.3518	25.6419	13.9231
41.8177	21.8378	27.3603	19.1912	16.503
40.5804	19.5332	24.1371	24.0193	14.2196
44.1081	18.5153	22.7742	21.1732	19.0663
43.464	23.8248	21.2309	22.7742	18.5153
52.1828	23.411	24.2109	23.3518	18.6905
51.6109	28.1588	29.5552	27.9295	17.979
39.7495	25.2353	19.7936	23.4437	13.5361
50.3349	19.0663	22.9456	22.8771	15.4529

## Sheet: FIG.1F-NG2-WB
Sham	Vehicle	Cle	Cle+Cevi	Cevi
0.725113	0.833357	1.7501	1.04313	0.428089
1.09466	1.11738	1.82358	0.985749	0.351127
0.567243	0.846343	1.67466	0.670003	0.338699
0.623041	0.566396	1.28351	0.728478	0.401939
1.14789	1.17595	1.87527	0.961009	0.307403
0.813708	0.949433	1.53583	0.786924	0.40839

## Sheet: FIG.1H-MBP-WB
Sham	Vehicle	Cle	Cle+Cevi	Cevi
3.237	2.63114	2.1058	2.13715	1.53048
3.05309	1.85959	1.9761	2.32188	1.16774
4.53158	1.65287	1.6999	1.94138	1.74076
4.1389	2.58917	2.4569	2.02857	2.04364
3.09669	2.09369	1.73482	1.76943	1.70333
2.87589	1.92496	2.49128	1.8536	1.33638

## Sheet: FIG.2B-NG2-IF
Sham	Vehicle	Cle	Cle+Cevi
1.6837	2.58404	1.8184	2.29692
1.86093	2.87115	2.10551	2.20122
1.50647	2.67974	1.72269	2.87115
1.77232	2.77545	2.10551	1.9141
1.77232	2.58404	1.62699	2.96686
1.6837	2.77545	1.43558	1.8184
1.50647	3.44538	1.8184	2.29692
2.12678	2.77545	1.72269	2.96686
1.50647	3.06256	1.9141	2.20122
2.12678	2.48833	2.29692	2.00981

## Sheet: FIG.2D-MBP-IF
Sham	Vehicle	Cle	Cle+Cevi
43.9399	13.5495	33.1404	30.9079
38.6204	24.1634	36.7219	26.0035
37.1598	14.2907	28.3335	25.6355
50.5961	18.9878	37.754	19.1772
39.7715	9.81099	33.5893	17.8966
35.2226	12.0573	35.8987	24.4291
48.3289	11.0252	34.5785	31.1733
43.0937	15.3719	39.6733	32.6584
34.8983	14.8756	36.2144	17.505
36.3593	20.3886	40.1068	24.0352

## Sheet: FIG.2F-NG2-WB
Sham	Vehicle	Cle	Cle+Cevi
0.110879	1.55819	0.572974	0.993164
0.487581	1.93816	0.867827	1.33925
0.33409	2.15063	1.05356	0.85995
0.554324	2.06029	0.566636	1.02081
0.135597	2.86868	0.657101	1.18619

## Sheet: FIG.2H-MBP-WB
Sham	Vehicle	Cle	Cle+Cevi
2.69147	0.766435	3.11721	1.37023
2.56102	1.39773	1.66976	1.44976
2.14331	1.43409	2.11224	1.72092
2.07735	1.28584	1.93056	1.40216
1.8058	1.13467	1.95201	1.55323
