# Supplementary material for: Clemastine Promotes Differentiation of Oligodendrocyte Progenitor Cells Through the Activation of ERK1/2 via Muscarinic Receptors After Spinal Cord Injury
Source: Front Pharmacol. 2022 Jul 5;13:914153. doi: 10.3389/fphar.2022.914153 (PMC9294397; doi:10.3389/fphar.2022.914153)
Supplement: Supplementary file 1 [file DataSheet1.ZIP › additional file(for research only/original data-FIG3&4(research only.xlsx]

## Sheet: FIG.3B-PERK-WB
Sham	Vehicle	Cle	Cle+Cevi	Cevi
0.646451	0.443612	1.53728	0.547014	0.220059
0.39537	0.479663	1.30729	0.646451	0.475853
0.274537	0.546118	1.77701	0.651646	0.397842
0.196956	0.519938	1.28137	0.547107	0.34411
0.199036	0.497739	1.05274	0.688675	0.456008

## Sheet: FIG.3D-PERK-WB
Sham	Vehicle	Cle	Cle+U0126
0.309652	0.524515	1.56999	0.418751
0.44371	0.669688	1.17241	0.662669
0.33599	0.295255	1.48121	0.545047
0.496836	0.562775	1.23868	0.611791
0.525726	0.748412	1.08281	0.844266

## Sheet: FIG.3F-MBP-WB
Sham	Vehicle	Cle	Cle+U0126
2.21116	0.923882	2.43808	1.74887
2.8129	1.01614	2.58546	1.84681
2.734	1.31545	2.20857	1.55292
2.71509	1.51913	2.15514	1.93875
3.05461	1.00947	2.00664	1.45302

## Sheet: FIG4.A-MYRF-QPCR
Sham	Vehicle	Cle	Cle+U0126
1	0.69	1.16	0.54
1	0.54	1.02	0.81
1	0.48	1.08	0.67
1	0.19	1.32	0.87
1	0.67	1.12	0.71

## Sheet: FIG4.B-OLIG2-QPCR
Sham	Vehicle	Cle	Cle+U0126
1	0.29	0.85	0.46
1	0.44	0.69	0.57
1	0.4	0.75	0.48
1	0.25	0.59	0.43
1	0.38	0.64	0.56

## Sheet: FIG4.D-MYRF-WB
Sham	Vehicle	Cle	Cle+U0126
0.846067	0.289948	0.771414	0.420482
0.823707	0.107323	1.0942	0.477971
0.966636	0.184649	0.81117	0.431567
0.738839	0.247267	0.833873	0.532848
0.776404	0.343392	1.23999	0.491592

## Sheet: FIG4.F-OLIG2-WB
Sham	Vehicle	Cle	Cle+U0126
1.50178	0.268856	1.07311	0.329978
1.41615	0.189139	1.17813	0.409366
1.3279	0.315597	1.02644	0.47873
1.37923	0.337577	1.13272	0.395209
1.56139	0.270134	0.85975	0.474571

## Sheet: Pre-test MYRF-QPCR-7dpi
Sham	Vehicle	Cle	Cle+U0126
1	0.19	0.22	0.28
1	0.26	0.33	0.13
1	0.21	0.14	0.29
1	0.25	0.2	0.25

## Sheet: Pre-test OLIG2-QPCR-7dpi
Sham	Vehicle	Cle	Cle+U0126
1	0.21	0.48	0.38
1	0.43	0.13	0.46
1	0.46	0.36	0.44
1	0.34	0.31	0.17
